# Supplementary material for: Caseinolytic Proteins (Clp) in the Genus Klebsiella: Special Focus on ClpK
Source: Molecules. 2021 Dec 29;27(1):200. doi: 10.3390/molecules27010200 (PMC8746953; doi:10.3390/molecules27010200)
Supplement: Supplementary file 1 [file molecules-27-00200-s001.zip]

Archive with 1 entries (1 files):
- molecules-1364474-supplementary.pdf
